# Supplementary material for: Impact of Different Promoters on Episomal Vectors Harbouring Characteristic Motifs of Matrix Attachment Regions
Source: Sci Rep. 2016 May 26;6:26446. doi: 10.1038/srep26446 (PMC4881036; doi:10.1038/srep26446)
Supplement: Supplementary Dataset [file srep26446-s2.xls]

## Sheet: Sheet2
Seq. name	Accession no.	Gene symbol	GeneID	Matrix Family	Detailed Family Information	Matrix	Detailed Matrix Information	Tissue	Opt.	Start position	End position	Anchor position	Strand	Core sim.	Matrix sim.	Mat. sim. - opt.	Evidence #	Evidence	Sequence
CMV
TempSeq_Q_CgEHQD				V$SP1F	GC-Box factors SP1/GC	V$SP2.01	Sp2, member of the Sp/XKLF transcription factors with three C2H2 zinc fingers in a conserved carboxyl-terminal domain	ubiquitous	0.8	80	96	88	-	0.772	0.811	0.011	0		cagccaggcgGGCCatt
TempSeq_Q_CgEHQD				V$SP1F	GC-Box factors SP1/GC	V$SP1.03	Stimulating protein 1, ubiquitous zinc finger transcription factor	ubiquitous	0.91	106	122	114	-	1	0.955	0.045	1	part of model match of CREB_SP1F_01,ETSF_SP1F_02,KLFS_SP1F_03	tcaatGGGCgggggtcg
TempSeq_Q_CgEHQD				V$SP1F	GC-Box factors SP1/GC	V$SP4.01	Sp4 transcription factor	ubiquitous	0.87	239	255	247	-	1	0.962	0.092	1	part of model match of CREB_SP1F_01,SP1F_KLFS_01,SP1F_YY1F_01	atagggGGCGtacttgg
TempSeq_Q_CgEHQD				V$SP1F	GC-Box factors SP1/GC	V$SP2.01	Sp2, member of the Sp/XKLF transcription factors with three C2H2 zinc fingers in a conserved carboxyl-terminal domain	ubiquitous	0.8	273	289	281	-	0.772	0.811	0.011	0		atgccaggcgGGCCatt
TempSeq_Q_CgEHQD				V$SP1F	GC-Box factors SP1/GC	V$SP1.02	Stimulating protein 1, ubiquitous zinc finger transcription factor	ubiquitous	0.85	501	517	509	-	1	0.939	0.089	1	part of model match of CEBP_SP1F_01	caatgGGGCggagttgt
TempSeq_Q_CgEHQD				V$BEDF	BED subclass of zinc-finger proteins	V$ZBED4.01	Zinc finger, BED-type containing 4; GC-box binding sites		0.93	106	120	113	-	1	0.942	0.012	0		aatGGGCgggggtcg
TempSeq_Q_CgEHQD				V$BEDF	BED subclass of zinc-finger proteins	V$ZBED4.01	Zinc finger, BED-type containing 4; GC-box binding sites		0.93	501	515	508	-	1	0.946	0.016	0		atgGGGCggagttgt
TempSeq_Q_CgEHQD				V$NFKB	Nuclear factor kappa B/c-rel	V$NFKAPPAB.02	NF-kappaB	Blood Cells Immune System Leukocytes Myeloid Cells Phagocytes	0.82	159	173	166	+	1	0.998	0.178	1	part of model match of CEBP_NFKB_07,NFAT_NFKB_01,NFAT_NFKB_02,SP1F_NFKB_01	taGGGActttccatt
TempSeq_Q_CgEHQD				V$NFKB	Nuclear factor kappa B/c-rel	V$HIVEP1.01	ZAS domain transcription factor: human immunodeficiency virus type 1 enhancer-binding protein-1 (HIVEP1), major histocompatibility complex-binding protein-1 (MBP-1), positive regulatory domain II-binding factor 1 (PRDII-BF1)	Blood Cells Immune System Leukocytes Myeloid Cells Phagocytes	0.83	310	324	317	+	1	0.994	0.164	1	part of model match of CREB_NFKB_02,ETSF_NFKB_02,NFAT_NFKB_01,NFKB_CREB_01	atGGGActttcctac
TempSeq_Q_CgEHQD				V$NFKB	Nuclear factor kappa B/c-rel	V$CREL.01	c-Rel	Blood Cells Immune System Leukocytes Myeloid Cells Phagocytes	0.91	415	429	422	+	1	0.998	0.088	1	part of model match of CREB_NFKB_08,NFAT_NFKB_01,NFAT_NFKB_02,NFKB_AP1F_01,NFKB_CREB_01	acggggatTTCCaag
TempSeq_Q_CgEHQD				V$NFKB	Nuclear factor kappa B/c-rel	V$NFKAPPAB.02	NF-kappaB	Blood Cells Immune System Leukocytes Myeloid Cells Phagocytes	0.82	478	492	485	+	1	0.995	0.175	1	part of model match of CEBP_NFKB_04,NFAT_NFKB_01,NFAT_NFKB_02	acGGGActttccaaa
TempSeq_Q_CgEHQD				V$AP1F	AP1, Activating protein 1	V$JUNB.01	Transcription factor Jun-B	Antigen-Presenting Cells Brain Central Nervous System Endocrine System Immune System Nervous System Pineal Gland	0.87	341	353	347	+	1	0.932	0.062	0		gtattaGTCAtcg
TempSeq_Q_CgEHQD				V$AP1R	MAF and AP1 related factors	V$BACH1.01	BTB/POZ-bZIP transcription factor BACH1 forms heterodimers with the small Maf protein family	Antibody-Producing Cells Blood Cells Blood Platelets Bone Marrow Cells Digestive System Ear Endocrine System Eye Hematopoietic System Immune System Islets of Langerhans Liver Pancreas	0.82	338	360	349	+	0.75	0.85	0.03	0		tacgtaTTAGtcatcgctattac
TempSeq_Q_CgEHQD				V$AP1R	MAF and AP1 related factors	V$MARE.02	Binding sites for homodimers of large Maf-proteins	Antibody-Producing Cells Blood Cells Blood Platelets Bone Marrow Cells Digestive System Ear Endocrine System Eye Hematopoietic System Immune System Islets of Langerhans Liver Pancreas	0.88	366	388	377	+	0.875	0.909	0.029	0		tgatgcggttttGGCAgtacatc
TempSeq_Q_CgEHQD				V$AP1R	MAF and AP1 related factors	V$BACH2.01	Bach2 bound TRE	Antibody-Producing Cells Blood Cells Blood Platelets Bone Marrow Cells Digestive System Ear Endocrine System Eye Hematopoietic System Immune System Islets of Langerhans Liver Pancreas	0.89	399	421	410	-	1	0.986	0.096	0		tccccgTGAGtcaaaccgctatc
TempSeq_Q_CgEHQD				V$AP1F	AP1, Activating protein 1	V$AP1.03	Activator protein 1	Antigen-Presenting Cells Brain Central Nervous System Endocrine System Immune System Nervous System Pineal Gland	0.94	406	418	412	+	0.971	0.949	0.009	0		gttTGACtcacgg
TempSeq_Q_CgEHQD				V$AP1F	AP1, Activating protein 1	V$JUNB.01	Transcription factor Jun-B	Antigen-Presenting Cells Brain Central Nervous System Endocrine System Immune System Nervous System Pineal Gland	0.87	406	418	412	-	1	0.98	0.11	1	part of model match of NFKB_AP1F_01	ccgtgaGTCAaac
TempSeq_Q_CgEHQD				V$AP1R	MAF and AP1 related factors	V$BACH2.01	Bach2 bound TRE	Antibody-Producing Cells Blood Cells Blood Platelets Bone Marrow Cells Digestive System Ear Endocrine System Eye Hematopoietic System Immune System Islets of Langerhans Liver Pancreas	0.89	506	528	517	-	0.868	0.898	0.008	0		cccattTGCGtcaatggggcgga
TempSeq_Q_CgEHQD				V$CREB	cAMP-responsive element binding proteins	V$E4BP4.01	E4BP4, bZIP domain, transcriptional repressor	Brain Central Nervous System Endocrine System Nervous System Pineal Gland	0.8	56	76	66	-	1	0.997	0.197	1	part of model match of CREB_CREB_02,CREB_NFKB_08,CREB_YY1F_01	cgtaagttatGTAAcgcggaa
TempSeq_Q_CgEHQD				V$CREB	cAMP-responsive element binding proteins	V$E4BP4.01	E4BP4, bZIP domain, transcriptional repressor	Brain Central Nervous System Endocrine System Nervous System Pineal Gland	0.8	57	77	67	+	0.769	0.86	0.06	0		tccgcgttacATAActtacgg
TempSeq_Q_CgEHQD				V$CREB	cAMP-responsive element binding proteins	V$CREB.02	cAMP-responsive element binding protein	Brain Central Nervous System Endocrine System Nervous System Pineal Gland	0.89	111	131	121	+	1	0.92	0.03	0		cccgcccatTGACgtcaataa
TempSeq_Q_CgEHQD				V$CREB	cAMP-responsive element binding proteins	V$CREB1.01	cAMP-responsive element binding protein 1	Brain Central Nervous System Endocrine System Nervous System Pineal Gland	0.86	113	133	123	-	1	1	0.14	1	part of model match of CREB_CREB_02,CREB_SP1F_01	cattatTGACgtcaatgggcg
TempSeq_Q_CgEHQD				V$CREB	cAMP-responsive element binding proteins	V$CREB1.01	cAMP-responsive element binding protein 1	Brain Central Nervous System Endocrine System Nervous System Pineal Gland	0.86	114	134	124	+	1	1	0.14	1	part of model match of CREB_CREB_02,NFAT_CREB_01	gcccatTGACgtcaataatga
TempSeq_Q_CgEHQD				V$CREB	cAMP-responsive element binding proteins	V$CREB.02	cAMP-responsive element binding protein	Brain Central Nervous System Endocrine System Nervous System Pineal Gland	0.89	116	136	126	-	1	0.929	0.039	0		cgtcattatTGACgtcaatgg
TempSeq_Q_CgEHQD				V$CREB	cAMP-responsive element binding proteins	V$CREB.02	cAMP-responsive element binding protein	Brain Central Nervous System Endocrine System Nervous System Pineal Gland	0.89	123	143	133	+	1	0.925	0.035	0		cgtcaataaTGACgtatgttc
TempSeq_Q_CgEHQD				V$CREB	cAMP-responsive element binding proteins	V$CREB1.01	cAMP-responsive element binding protein 1	Brain Central Nervous System Endocrine System Nervous System Pineal Gland	0.86	126	146	136	+	1	0.968	0.108	1	part of model match of CREB_NFAT_NFAT_01,CREB_YY1F_01	caataaTGACgtatgttccca
TempSeq_Q_CgEHQD				V$CREB	cAMP-responsive element binding proteins	V$CREB.02	cAMP-responsive element binding protein	Brain Central Nervous System Endocrine System Nervous System Pineal Gland	0.89	164	184	174	+	1	0.92	0.03	0		actttccatTGACgtcaatgg
TempSeq_Q_CgEHQD				V$CREB	cAMP-responsive element binding proteins	V$CREB1.01	cAMP-responsive element binding protein 1	Brain Central Nervous System Endocrine System Nervous System Pineal Gland	0.86	166	186	176	-	1	1	0.14	0		acccatTGACgtcaatggaaa
TempSeq_Q_CgEHQD				V$CREB	cAMP-responsive element binding proteins	V$CREB1.01	cAMP-responsive element binding protein 1	Brain Central Nervous System Endocrine System Nervous System Pineal Gland	0.86	167	187	177	+	1	1	0.14	1	part of model match of CREB_CREB_02	ttccatTGACgtcaatgggtg
TempSeq_Q_CgEHQD				V$CREB	cAMP-responsive element binding proteins	V$CREB.02	cAMP-responsive element binding protein	Brain Central Nervous System Endocrine System Nervous System Pineal Gland	0.89	169	189	179	-	1	0.92	0.03	0		tccacccatTGACgtcaatgg
TempSeq_Q_CgEHQD				V$CREB	cAMP-responsive element binding proteins	V$CREB.02	cAMP-responsive element binding protein	Brain Central Nervous System Endocrine System Nervous System Pineal Gland	0.89	247	267	257	+	1	0.931	0.041	0		gccccctatTGACgtcaatga
TempSeq_Q_CgEHQD				V$CREB	cAMP-responsive element binding proteins	V$CREB1.01	cAMP-responsive element binding protein 1	Brain Central Nervous System Endocrine System Nervous System Pineal Gland	0.86	249	269	259	-	1	1	0.14	1	part of model match of CREB_SP1F_01	cgtcatTGACgtcaatagggg
TempSeq_Q_CgEHQD				V$CREB	cAMP-responsive element binding proteins	V$CREB1.01	cAMP-responsive element binding protein 1	Brain Central Nervous System Endocrine System Nervous System Pineal Gland	0.86	250	270	260	+	1	1	0.14	1	part of model match of CREB_NFKB_02	ccctatTGACgtcaatgacgg
TempSeq_Q_CgEHQD				V$CREB	cAMP-responsive element binding proteins	V$CREB.02	cAMP-responsive element binding protein	Brain Central Nervous System Endocrine System Nervous System Pineal Gland	0.89	252	272	262	-	1	0.918	0.028	0		taccgtcatTGACgtcaatag
TempSeq_Q_CgEHQD				V$CREB	cAMP-responsive element binding proteins	V$ATF.02	Activating transcription factor	Brain Central Nervous System Endocrine System Nervous System Pineal Gland	0.83	297	317	307	+	1	0.833	0.003	0		agtacaTGACcttatgggact
TempSeq_Q_CgEHQD				V$CREB	cAMP-responsive element binding proteins	V$CREB.02	cAMP-responsive element binding protein	Brain Central Nervous System Endocrine System Nervous System Pineal Gland	0.89	433	453	443	+	1	0.92	0.03	0		ccaccccatTGACgtcaatgg
TempSeq_Q_CgEHQD				V$CREB	cAMP-responsive element binding proteins	V$CREB1.01	cAMP-responsive element binding protein 1	Brain Central Nervous System Endocrine System Nervous System Pineal Gland	0.86	435	455	445	-	1	1	0.14	0		tcccatTGACgtcaatggggt
TempSeq_Q_CgEHQD				V$CREB	cAMP-responsive element binding proteins	V$CREB1.01	cAMP-responsive element binding protein 1	Brain Central Nervous System Endocrine System Nervous System Pineal Gland	0.86	436	456	446	+	1	1	0.14	1	part of model match of NFAT_CREB_01	ccccatTGACgtcaatgggag
TempSeq_Q_CgEHQD				V$CREB	cAMP-responsive element binding proteins	V$CREB.02	cAMP-responsive element binding protein	Brain Central Nervous System Endocrine System Nervous System Pineal Gland	0.89	438	458	448	-	1	0.92	0.03	0		aactcccatTGACgtcaatgg
TempSeq_Q_CgEHQD				V$CREB	cAMP-responsive element binding proteins	V$CREB.02	cAMP-responsive element binding protein	Brain Central Nervous System Endocrine System Nervous System Pineal Gland	0.89	507	527	517	+	1	0.894	0.004	0		ccgccccatTGACgcaaatgg
TempSeq_Q_CgEHQD				V$CREB	cAMP-responsive element binding proteins	V$CREB.03	cAMP-response element-binding protein	Brain Central Nervous System Endocrine System Nervous System Pineal Gland	0.86	510	530	520	+	1	0.908	0.048	0		ccccatTGACgcaaatgggcg
TempSeq_Q_CgEHQD				V$E4FF	Ubiquitous GLI - Krueppel like zinc finger involved in cell cycle regulation	V$E4F.01	GLI-Krueppel-related transcription factor, regulator of adenovirus E4 promoter	ubiquitous	0.82	59	71	65	-	0.842	0.831	0.011	0		gttATGTaacgcg
TempSeq_Q_CgEHQD				V$E4FF	Ubiquitous GLI - Krueppel like zinc finger involved in cell cycle regulation	V$E4F.01	GLI-Krueppel-related transcription factor, regulator of adenovirus E4 promoter	ubiquitous	0.82	116	128	122	-	1	0.904	0.084	0		ttgACGTcaatgg
TempSeq_Q_CgEHQD				V$E4FF	Ubiquitous GLI - Krueppel like zinc finger involved in cell cycle regulation	V$E4F.01	GLI-Krueppel-related transcription factor, regulator of adenovirus E4 promoter	ubiquitous	0.82	119	131	125	+	1	0.91	0.09	0		ttgACGTcaataa
TempSeq_Q_CgEHQD				V$E4FF	Ubiquitous GLI - Krueppel like zinc finger involved in cell cycle regulation	V$E4F.01	GLI-Krueppel-related transcription factor, regulator of adenovirus E4 promoter	ubiquitous	0.82	169	181	175	-	1	0.904	0.084	0		ttgACGTcaatgg
TempSeq_Q_CgEHQD				V$E4FF	Ubiquitous GLI - Krueppel like zinc finger involved in cell cycle regulation	V$E4F.01	GLI-Krueppel-related transcription factor, regulator of adenovirus E4 promoter	ubiquitous	0.82	172	184	178	+	1	0.904	0.084	0		ttgACGTcaatgg
TempSeq_Q_CgEHQD				V$E4FF	Ubiquitous GLI - Krueppel like zinc finger involved in cell cycle regulation	V$E4F.01	GLI-Krueppel-related transcription factor, regulator of adenovirus E4 promoter	ubiquitous	0.82	252	264	258	-	1	0.91	0.09	0		ttgACGTcaatag
TempSeq_Q_CgEHQD				V$E4FF	Ubiquitous GLI - Krueppel like zinc finger involved in cell cycle regulation	V$E4F.01	GLI-Krueppel-related transcription factor, regulator of adenovirus E4 promoter	ubiquitous	0.82	255	267	261	+	1	0.904	0.084	0		ttgACGTcaatga
TempSeq_Q_CgEHQD				V$E4FF	Ubiquitous GLI - Krueppel like zinc finger involved in cell cycle regulation	V$E4F.01	GLI-Krueppel-related transcription factor, regulator of adenovirus E4 promoter	ubiquitous	0.82	438	450	444	-	1	0.904	0.084	0		ttgACGTcaatgg
TempSeq_Q_CgEHQD				V$E4FF	Ubiquitous GLI - Krueppel like zinc finger involved in cell cycle regulation	V$E4F.01	GLI-Krueppel-related transcription factor, regulator of adenovirus E4 promoter	ubiquitous	0.82	441	453	447	+	1	0.904	0.084	0		ttgACGTcaatgg
TempSeq_Q_CgEHQD				V$CEBP	Ccaat/Enhancer Binding Protein	V$CEBPE.02	CCAAT/enhancer binding protein (C/EBP), epsilon	Adipose Tissue Bone Marrow Cells Connective Tissue Digestive System Hematopoietic System Immune System Liver Myeloid Cells Phagocytes	0.97	483	497	490	-	0.96	0.975	0.005	0		gacattttGGAAagt
TempSeq_Q_CgEHQD				V$OCT1	Octamer binding protein	V$OCT1.03	Octamer-binding transcription factor-1, POU class 2 homeobox 1 (POU2F1)	Antibody-Producing Cells Blood Cells Immune System Kidney Leukocytes Lymphocytes Urogenital System	0.85	11	25	18	-	1	0.87	0.02	0		cgtaattgATTActa
TempSeq_Q_CgEHQD				V$OCT1	Octamer binding protein	V$OCT1.03	Octamer-binding transcription factor-1, POU class 2 homeobox 1 (POU2F1)	Antibody-Producing Cells Blood Cells Immune System Kidney Leukocytes Lymphocytes Urogenital System	0.85	126	140	133	-	1	0.874	0.024	0		catacgtcATTAttg
TempSeq_Q_CgEHQD				V$OCT1	Octamer binding protein	V$OCT.01	Octamer binding site (OCT1/OCT2)	Antibody-Producing Cells Blood Cells Immune System Kidney Leukocytes Lymphocytes Urogenital System	0.78	233	247	240	+	1	0.842	0.062	0		catATGCcaagtacg
RSV
TempSeq_QS4ukSYf				V$AP1F	AP1, Activating protein 1	V$AP1.02	Activator protein 1	Antigen-Presenting Cells Brain Central Nervous System Endocrine System Immune System Nervous System Pineal Gland	0.87	45	57	51	+	1	0.921	0.051	0		cgatGAGTtagca
TempSeq_QS4ukSYf				V$AP1R	MAF and AP1 related factors	V$MARE.03	Binding sites for heterodimers with small Maf-proteins	Antibody-Producing Cells Blood Cells Blood Platelets Bone Marrow Cells Digestive System Ear Endocrine System Eye Hematopoietic System Immune System Islets of Langerhans Liver Pancreas	0.82	42	64	53	+	0.776	0.895	0.075	0		taacgatgagtTAGCaacatgcc
TempSeq_QS4ukSYf				V$CEBP	Ccaat/Enhancer Binding Protein	V$CEBP.02	CCAAT/enhancer binding protein	Adipose Tissue Bone Marrow Cells Connective Tissue Digestive System Hematopoietic System Immune System Liver Myeloid Cells Phagocytes	0.92	6	20	13	+	1	0.98	0.06	0		agtcttatGCAAtac
TempSeq_QS4ukSYf				V$CEBP	Ccaat/Enhancer Binding Protein	V$CEBPG.01	CCAAT/enhancer binding protein (C/EBP), gamma	Adipose Tissue Bone Marrow Cells Connective Tissue Digestive System Hematopoietic System Immune System Liver Myeloid Cells Phagocytes	0.84	7	21	14	-	1	0.856	0.016	0		agtaTTGCataagac
TempSeq_QS4ukSYf				V$CEBP	Ccaat/Enhancer Binding Protein	V$CEBP.02	CCAAT/enhancer binding protein	Adipose Tissue Bone Marrow Cells Connective Tissue Digestive System Hematopoietic System Immune System Liver Myeloid Cells Phagocytes	0.92	28	42	35	-	1	0.931	0.011	0		accatgttGCAAgac
TempSeq_QS4ukSYf				V$OCT1	Octamer binding protein	V$POU3F3.01	POU class 3 homeobox 3 (POU3F3), OTF8	Antibody-Producing Cells Blood Cells Immune System Kidney Leukocytes Lymphocytes Urogenital System	0.81	6	20	13	-	1	0.865	0.055	0		gtattGCATaagact
TempSeq_QS4ukSYf				V$OCT1	Octamer binding protein	V$OCT1.02	Octamer-binding factor 1	Antibody-Producing Cells Blood Cells Immune System Kidney Leukocytes Lymphocytes Urogenital System	0.85	9	23	16	+	1	0.863	0.013	0		cttATGCaatactct
TempSeq_QS4ukSYf				V$OCT1	Octamer binding protein	V$OCT1.04	Octamer-binding factor 1	Antibody-Producing Cells Blood Cells Immune System Kidney Leukocytes Lymphocytes Urogenital System	0.8	35	49	42	+	0.846	0.806	0.006	0		aaCATGgtaacgatg
SV40
TempSeq_K1vhIncf				V$SP1F	GC-Box factors SP1/GC	V$SP2.01	Sp2, member of the Sp/XKLF transcription factors with three C2H2 zinc fingers in a conserved carboxyl-terminal domain	ubiquitous	0.8	144	160	152	-	1	0.99	0.19	1	part of model match of CEBP_SP1F_01,E2FF_SP1F_01,ETSF_SP1F_03,SP1F_SP1F_02,SP1F_SP1F_05	gttaggggcgGGACtat
TempSeq_K1vhIncf				V$SP1F	GC-Box factors SP1/GC	V$SP1.02	Stimulating protein 1, ubiquitous zinc finger transcription factor	ubiquitous	0.85	156	172	164	-	1	0.954	0.104	1	part of model match of SP1F_ETSF_03,SP1F_KLFS_01,SP1F_SP1F_01,SP1F_SP1F_05,SP1F_SP1F_06,SP1F_SP1F_09	gggatGGGCggagttag
TempSeq_K1vhIncf				V$SP1F	GC-Box factors SP1/GC	V$SP1.01	Stimulating protein 1, ubiquitous zinc finger transcription factor	ubiquitous	0.88	165	181	173	-	1	0.963	0.083	1	part of model match of ETSF_SP1F_03,SP1F_SP1F_02,SP1F_SP1F_05,SP1F_SP1F_06,SP1F_SP1F_09,SP1F_YY1F_02	gttagGGGCgggatggg
TempSeq_K1vhIncf				V$SP1F	GC-Box factors SP1/GC	V$SP1.02	Stimulating protein 1, ubiquitous zinc finger transcription factor	ubiquitous	0.85	177	193	185	-	1	0.939	0.089	1	part of model match of SP1F_ETSF_01,SP1F_SP1F_02,SP1F_SP1F_05,SP1F_SP1F_09	gaactGGGCggagttag
TempSeq_K1vhIncf				V$SP1F	GC-Box factors SP1/GC	V$SP1.02	Stimulating protein 1, ubiquitous zinc finger transcription factor	ubiquitous	0.85	187	203	195	-	1	0.906	0.056	1	part of model match of SP1F_SP1F_01,SP1F_SP1F_09	agaatGGGCggaactgg
TempSeq_K1vhIncf				V$SP1F	GC-Box factors SP1/GC	V$SP1.03	Stimulating protein 1, ubiquitous zinc finger transcription factor	ubiquitous	0.91	198	214	206	-	1	0.938	0.028	1	part of model match of ETSF_SP1F_05,SP1F_SP1F_02	ccatgGGGCggagaatg
TempSeq_K1vhIncf				V$BEDF	BED subclass of zinc-finger proteins	V$ZBED4.01	Zinc finger, BED-type containing 4; GC-box binding sites		0.93	144	158	151	-	1	0.936	0.006	0		tagGGGCgggactat
TempSeq_K1vhIncf				V$BEDF	BED subclass of zinc-finger proteins	V$ZBED4.01	Zinc finger, BED-type containing 4; GC-box binding sites		0.93	156	170	163	-	1	0.973	0.043	0		gatGGGCggagttag
TempSeq_K1vhIncf				V$BEDF	BED subclass of zinc-finger proteins	V$ZBED4.01	Zinc finger, BED-type containing 4; GC-box binding sites		0.93	165	179	172	-	1	0.936	0.006	0		tagGGGCgggatggg
TempSeq_K1vhIncf				V$BEDF	BED subclass of zinc-finger proteins	V$ZBED4.01	Zinc finger, BED-type containing 4; GC-box binding sites		0.93	198	212	205	-	1	0.946	0.016	0		atgGGGCggagaatg
TempSeq_K1vhIncf				V$NFKB	Nuclear factor kappa B/c-rel	V$HIVEP1.01	ZAS domain transcription factor: human immunodeficiency virus type 1 enhancer-binding protein-1 (HIVEP1), major histocompatibility complex-binding protein-1 (MBP-1), positive regulatory domain II-binding factor 1 (PRDII-BF1)	Blood Cells Immune System Leukocytes Myeloid Cells Phagocytes	0.83	3	17	10	-	1	1	0.17	1	part of model match of AP1F_NFKB_01,NFAT_NFKB_01,NFAT_NFKB_02	tgGGGActttccaca
TempSeq_K1vhIncf				V$NFKB	Nuclear factor kappa B/c-rel	V$HIVEP1.01	ZAS domain transcription factor: human immunodeficiency virus type 1 enhancer-binding protein-1 (HIVEP1), major histocompatibility complex-binding protein-1 (MBP-1), positive regulatory domain II-binding factor 1 (PRDII-BF1)	Blood Cells Immune System Leukocytes Myeloid Cells Phagocytes	0.83	75	89	82	-	1	1	0.17	1	part of model match of ETSF_NFKB_02,NFAT_NFKB_01,NFAT_NFKB_02	tgGGGActttccaca
TempSeq_K1vhIncf				V$AP1R	MAF and AP1 related factors	V$MAFF.01	Transcription factor MafF	Antibody-Producing Cells Blood Cells Blood Platelets Bone Marrow Cells Digestive System Ear Endocrine System Eye Hematopoietic System Immune System Islets of Langerhans Liver Pancreas	0.83	49	71	60	-	1	0.868	0.038	0		ggttGCTGactaattgagatgca
TempSeq_K1vhIncf				V$AP1F	AP1, Activating protein 1	V$AP1.01	Activator protein 1	Antigen-Presenting Cells Brain Central Nervous System Endocrine System Immune System Nervous System Pineal Gland	0.94	56	68	62	+	1	0.943	0.003	0		caattAGTCagca
TempSeq_K1vhIncf				V$AP1R	MAF and AP1 related factors	V$MARE.01	Maf response elements, half sites	Antibody-Producing Cells Blood Cells Blood Platelets Bone Marrow Cells Digestive System Ear Endocrine System Eye Hematopoietic System Immune System Islets of Langerhans Liver Pancreas	0.97	53	75	64	+	1	0.998	0.028	0		tctcaattagTCAGcaaccaggt
TempSeq_K1vhIncf				V$AP1R	MAF and AP1 related factors	V$MAFF.01	Transcription factor MafF	Antibody-Producing Cells Blood Cells Blood Platelets Bone Marrow Cells Digestive System Ear Endocrine System Eye Hematopoietic System Immune System Islets of Langerhans Liver Pancreas	0.83	121	143	132	-	1	0.868	0.038	0		ggttGCTGactaattgagatgca
TempSeq_K1vhIncf				V$AP1F	AP1, Activating protein 1	V$AP1.01	Activator protein 1	Antigen-Presenting Cells Brain Central Nervous System Endocrine System Immune System Nervous System Pineal Gland	0.94	128	140	134	+	1	0.943	0.003	1	part of model match of AP1F_NFKB_01	caattAGTCagca
TempSeq_K1vhIncf				V$AP1R	MAF and AP1 related factors	V$MARE.01	Maf response elements, half sites	Antibody-Producing Cells Blood Cells Blood Platelets Bone Marrow Cells Digestive System Ear Endocrine System Eye Hematopoietic System Immune System Islets of Langerhans Liver Pancreas	0.97	125	147	136	+	1	0.998	0.028	0		tctcaattagTCAGcaaccatag
TempSeq_K1vhIncf				V$AP1F	AP1, Activating protein 1	V$AP1.01	Activator protein 1	Antigen-Presenting Cells Brain Central Nervous System Endocrine System Immune System Nervous System Pineal Gland	0.94	213	225	219	-	1	0.943	0.003	0		aaattAGTCagcc
TempSeq_K1vhIncf				V$CEBP	Ccaat/Enhancer Binding Protein	V$CEBPB.02	CCAAT/enhancer binding protein beta	Adipose Tissue Bone Marrow Cells Connective Tissue Digestive System Hematopoietic System Immune System Liver Myeloid Cells Phagocytes	0.91	70	84	77	+	1	0.919	0.009	0		ccaggTGTGgaaagt
TempSeq_K1vhIncf				V$CEBP	Ccaat/Enhancer Binding Protein	V$CEBPE.02	CCAAT/enhancer binding protein (C/EBP), epsilon	Adipose Tissue Bone Marrow Cells Connective Tissue Digestive System Hematopoietic System Immune System Liver Myeloid Cells Phagocytes	0.97	305	319	312	+	1	0.993	0.023	0		aggcttttGCAAaga
TempSeq_K1vhIncf				V$OCT1	Octamer binding protein	V$POU3F3.01	POU class 3 homeobox 3 (POU3F3), OTF8	Antibody-Producing Cells Blood Cells Immune System Kidney Leukocytes Lymphocytes Urogenital System	0.81	33	47	40	-	1	0.879	0.069	0		gctttGCATacttct
TempSeq_K1vhIncf				V$OCT1	Octamer binding protein	V$OCT1.02	Octamer-binding factor 1	Antibody-Producing Cells Blood Cells Immune System Kidney Leukocytes Lymphocytes Urogenital System	0.85	36	50	43	+	1	0.972	0.122	0		agtATGCaaagcatg
TempSeq_K1vhIncf				V$OCT1	Octamer binding protein	V$OCT1.05	Octamer-binding factor 1	Antibody-Producing Cells Blood Cells Immune System Kidney Leukocytes Lymphocytes Urogenital System	0.89	49	63	56	+	0.95	0.962	0.072	0		tgCATCtcaattagt
TempSeq_K1vhIncf				V$OCT1	Octamer binding protein	V$POU3F3.01	POU class 3 homeobox 3 (POU3F3), OTF8	Antibody-Producing Cells Blood Cells Immune System Kidney Leukocytes Lymphocytes Urogenital System	0.81	105	119	112	-	1	0.879	0.069	0		gctttGCATacttct
TempSeq_K1vhIncf				V$OCT1	Octamer binding protein	V$OCT1.02	Octamer-binding factor 1	Antibody-Producing Cells Blood Cells Immune System Kidney Leukocytes Lymphocytes Urogenital System	0.85	108	122	115	+	1	0.972	0.122	0		agtATGCaaagcatg
TempSeq_K1vhIncf				V$OCT1	Octamer binding protein	V$OCT1.05	Octamer-binding factor 1	Antibody-Producing Cells Blood Cells Immune System Kidney Leukocytes Lymphocytes Urogenital System	0.89	121	135	128	+	0.95	0.962	0.072	0		tgCATCtcaattagt
TempSeq_K1vhIncf				V$OCT1	Octamer binding protein	V$POU3F3.01	POU class 3 homeobox 3 (POU3F3), OTF8	Antibody-Producing Cells Blood Cells Immune System Kidney Leukocytes Lymphocytes Urogenital System	0.81	229	243	236	-	1	0.908	0.098	0		cctctGCATaaataa
PGK
TempSeq_j3YvcJw_				V$SP1F	GC-Box factors SP1/GC	V$SP1.02	Stimulating protein 1, ubiquitous zinc finger transcription factor	ubiquitous	0.85	175	191	183	-	1	0.965	0.115	1	part of model match of ETSF_SP1F_01,ETSF_SP1F_03,ETSF_SP1F_05,MAZF_SP1F_01,SP1F_AP2F_01,SP1F_ETSF_04,SP1F_ETSF_05	cttagGGGCggagcagg
TempSeq_j3YvcJw_				V$SP1F	GC-Box factors SP1/GC	V$SP1.03	Stimulating protein 1, ubiquitous zinc finger transcription factor	ubiquitous	0.91	363	379	371	+	1	0.944	0.034	1	part of model match of SP1F_ETSF_01,SP1F_KLFS_01,SP1F_SP1F_01,SP1F_SP1F_05	ggaagGGGCggtgcggg
TempSeq_j3YvcJw_				V$SP1F	GC-Box factors SP1/GC	V$GC.01	GC box elements	ubiquitous	0.88	375	391	383	+	1	0.891	0.011	1	part of model match of SP1F_SP1F_06	gcgggaGGCGgggtgtg
TempSeq_j3YvcJw_				V$SP1F	GC-Box factors SP1/GC	V$TIEG.01	TGFbeta-inducible early gene (TIEG) / Early growth response gene alpha (EGRalpha)	ubiquitous	0.83	380	396	388	+	1	0.943	0.113	1	part of model match of ETSF_SP1F_03,SP1F_KLFS_01,SP1F_SP1F_05,SP1F_SP1F_06,SP1F_SP1F_09	aggcGGGGtgtggggcg
TempSeq_j3YvcJw_				V$SP1F	GC-Box factors SP1/GC	V$SP1.03	Stimulating protein 1, ubiquitous zinc finger transcription factor	ubiquitous	0.91	387	403	395	+	1	0.912	0.002	1	part of model match of SP1F_SP1F_01,SP1F_SP1F_06,SP1F_SP1F_09	gtgtgGGGCggtagtgt
TempSeq_j3YvcJw_				V$BEDF	BED subclass of zinc-finger proteins	V$ZBED4.01	Zinc finger, BED-type containing 4; GC-box binding sites		0.93	175	189	182	-	1	0.973	0.043	0		tagGGGCggagcagg
TempSeq_j3YvcJw_				V$BEDF	BED subclass of zinc-finger proteins	V$ZBED4.01	Zinc finger, BED-type containing 4; GC-box binding sites		0.93	365	379	372	+	1	0.951	0.021	0		aagGGGCggtgcggg
TempSeq_j3YvcJw_				V$BEDF	BED subclass of zinc-finger proteins	V$ZBED4.01	Zinc finger, BED-type containing 4; GC-box binding sites		0.93	389	403	396	+	1	0.936	0.006	0		gtgGGGCggtagtgt
TempSeq_j3YvcJw_				V$NFKB	Nuclear factor kappa B/c-rel	V$NFKAPPAB50.01	NF-kappaB (p50)	Blood Cells Immune System Leukocytes Myeloid Cells Phagocytes	0.83	505	519	512	-	0.75	0.877	0.047	0		cggTGGAtccccctg
TempSeq_j3YvcJw_				V$NFKB	Nuclear factor kappa B/c-rel	V$NFKAPPAB50.01	NF-kappaB (p50)	Blood Cells Immune System Leukocytes Myeloid Cells Phagocytes	0.83	506	520	513	+	1	0.877	0.047	0		aggGGGAtccaccgg
TempSeq_j3YvcJw_				V$AP1R	MAF and AP1 related factors	V$MAFF.01	Transcription factor MafF	Antibody-Producing Cells Blood Cells Blood Platelets Bone Marrow Cells Digestive System Ear Endocrine System Eye Hematopoietic System Immune System Islets of Langerhans Liver Pancreas	0.83	320	342	331	-	1	0.835	0.005	0		ccctGCTGagcagccgctattgg
TempSeq_j3YvcJw_				V$AP1R	MAF and AP1 related factors	V$NRL.02	Neural retinal basic leucine zipper factor (bZIP)	Antibody-Producing Cells Blood Cells Blood Platelets Bone Marrow Cells Digestive System Ear Endocrine System Eye Hematopoietic System Immune System Islets of Langerhans Liver Pancreas	0.97	324	346	335	+	1	0.994	0.024	0		tagcggctgctcAGCAgggcgcg
TempSeq_j3YvcJw_				V$AP1R	MAF and AP1 related factors	V$MARE_ARE.01	Antioxidant response elements	Antibody-Producing Cells Blood Cells Blood Platelets Bone Marrow Cells Digestive System Ear Endocrine System Eye Hematopoietic System Immune System Islets of Langerhans Liver Pancreas	0.76	524	546	535	+	1	0.772	0.012	0		ttaccaTGACcgagtacaagccc
TempSeq_j3YvcJw_				V$CREB	cAMP-responsive element binding proteins	V$ATF6.02	Activating transcription factor 6, member of b-zip family, induced by ER stress	Brain Central Nervous System Endocrine System Nervous System Pineal Gland	0.85	103	123	113	-	1	0.876	0.026	0		gcgaacgGACGtgaagaatgt
TempSeq_j3YvcJw_				V$CREB	cAMP-responsive element binding proteins	V$TAXCREB.01	Tax/CREB complex	Brain Central Nervous System Endocrine System Nervous System Pineal Gland	0.81	116	136	126	-	1	0.843	0.033	0		tccgggTGACgctgcgaacgg
TempSeq_j3YvcJw_				V$CREB	cAMP-responsive element binding proteins	V$CREB.02	cAMP-responsive element binding protein	Brain Central Nervous System Endocrine System Nervous System Pineal Gland	0.89	119	139	129	-	1	0.966	0.076	0		agatccgggTGACgctgcgaa
TempSeq_j3YvcJw_				V$CREB	cAMP-responsive element binding proteins	V$ATF6.02	Activating transcription factor 6, member of b-zip family, induced by ER stress	Brain Central Nervous System Endocrine System Nervous System Pineal Gland	0.85	218	238	228	+	1	0.888	0.038	0		cgtgccgGACGtgacaaacgg
TempSeq_j3YvcJw_				V$CREB	cAMP-responsive element binding proteins	V$ATF6.02	Activating transcription factor 6, member of b-zip family, induced by ER stress	Brain Central Nervous System Endocrine System Nervous System Pineal Gland	0.85	237	257	247	-	1	0.889	0.039	0		ctagtgaGACGtgcggcttcc
TempSeq_j3YvcJw_				V$CREB	cAMP-responsive element binding proteins	V$XBP1.01	X-box-binding protein 1	Brain Central Nervous System Endocrine System Nervous System Pineal Gland	0.88	448	468	458	-	1	0.906	0.026	0		gactgccgACGTgcgctccgg
TempSeq_j3YvcJw_				V$E4FF	Ubiquitous GLI - Krueppel like zinc finger involved in cell cycle regulation	V$E4F.01	GLI-Krueppel-related transcription factor, regulator of adenovirus E4 promoter	ubiquitous	0.82	223	235	229	+	1	0.893	0.073	0		cggACGTgacaaa
TempSeq_j3YvcJw_				V$CEBP	Ccaat/Enhancer Binding Protein	V$CEBP.02	CCAAT/enhancer binding protein	Adipose Tissue Bone Marrow Cells Connective Tissue Digestive System Hematopoietic System Immune System Liver Myeloid Cells Phagocytes	0.92	432	446	439	+	1	0.95	0.03	0		cgcattctGCAAgcc
UBC
TempSeq_XtJ7MjTM				V$SP1F	GC-Box factors SP1/GC	V$SP4.01	Sp4 transcription factor	ubiquitous	0.87	28	44	36	-	1	0.912	0.042	1	part of model match of SMAD_SMAD_SP1F_01	gaggggGGCGcccgcgg
TempSeq_XtJ7MjTM				V$SP1F	GC-Box factors SP1/GC	V$SP1.02	Stimulating protein 1, ubiquitous zinc finger transcription factor	ubiquitous	0.85	93	109	101	-	1	0.85	0	0		cgtccGGGCggaaggat
TempSeq_XtJ7MjTM				V$SP1F	GC-Box factors SP1/GC	V$SP2.01	Sp2, member of the Sp/XKLF transcription factors with three C2H2 zinc fingers in a conserved carboxyl-terminal domain	ubiquitous	0.8	174	190	182	+	1	0.838	0.038	0		ttttaggacgGGACttg
TempSeq_XtJ7MjTM				V$SP1F	GC-Box factors SP1/GC	V$SP1.03	Stimulating protein 1, ubiquitous zinc finger transcription factor	ubiquitous	0.91	278	294	286	+	1	0.932	0.022	1	part of model match of SP1F_ETSF_02	ccgtgGGGCggtgaacg
TempSeq_XtJ7MjTM				V$SP1F	GC-Box factors SP1/GC	V$SP4.01	Sp4 transcription factor	ubiquitous	0.87	624	640	632	+	1	0.879	0.009	0		atggtgGGCGgcaagaa
TempSeq_XtJ7MjTM				V$SP1F	GC-Box factors SP1/GC	V$SP4.01	Sp4 transcription factor	ubiquitous	0.87	765	781	773	+	1	0.942	0.072	1	part of model match of SP1F_KLFS_01	tgcgggGGCGgcagtta
TempSeq_XtJ7MjTM				V$SP1F	GC-Box factors SP1/GC	V$GC.01	GC box elements	ubiquitous	0.88	867	883	875	+	0.872	0.903	0.023	0		atgcagGGTGgggccac
TempSeq_XtJ7MjTM				V$BEDF	BED subclass of zinc-finger proteins	V$ZBED4.01	Zinc finger, BED-type containing 4; GC-box binding sites		0.93	280	294	287	+	1	0.969	0.039	0		gtgGGGCggtgaacg
TempSeq_XtJ7MjTM				V$BEDF	BED subclass of zinc-finger proteins	V$ZBED4.01	Zinc finger, BED-type containing 4; GC-box binding sites		0.93	626	640	633	+	1	0.949	0.019	0		ggtGGGCggcaagaa
TempSeq_XtJ7MjTM				V$BEDF	BED subclass of zinc-finger proteins	V$ZBED4.01	Zinc finger, BED-type containing 4; GC-box binding sites		0.93	767	781	774	+	1	0.94	0.01	0		cggGGGCggcagtta
TempSeq_XtJ7MjTM				V$EBOX	E-box binding factors	V$ATF6.01	Member of b-zip family, induced by ER damage/stress, binds to the ERSE in association with NF-Y	ubiquitous	0.93	314	330	322	-	1	0.953	0.023	0		tgtgCCACacccggcgc
TempSeq_XtJ7MjTM				V$EBOX	E-box binding factors	V$USF.04	Upstream stimulating factor 1/2	ubiquitous	0.9	387	403	395	+	0.851	0.933	0.033	0		atcgtCACTtggtgagt
TempSeq_XtJ7MjTM				V$AP1R	MAF and AP1 related factors	V$MAFF.01	Transcription factor MafF	Antibody-Producing Cells Blood Cells Blood Platelets Bone Marrow Cells Digestive System Ear Endocrine System Eye Hematopoietic System Immune System Islets of Langerhans Liver Pancreas	0.83	146	168	157	-	1	0.836	0.006	0		ttctGCTGatactggggttctaa
TempSeq_XtJ7MjTM				V$AP1R	MAF and AP1 related factors	V$NRL.02	Neural retinal basic leucine zipper factor (bZIP)	Antibody-Producing Cells Blood Cells Blood Platelets Bone Marrow Cells Digestive System Ear Endocrine System Eye Hematopoietic System Immune System Islets of Langerhans Liver Pancreas	0.97	150	172	161	+	1	0.985	0.015	0		aaccccagtatcAGCAgaaggac
TempSeq_XtJ7MjTM				V$AP1R	MAF and AP1 related factors	V$MAFA.01	Lens-specific Maf/MafA-sites	Antibody-Producing Cells Blood Cells Blood Platelets Bone Marrow Cells Digestive System Ear Endocrine System Eye Hematopoietic System Immune System Islets of Langerhans Liver Pancreas	0.92	404	426	415	-	1	0.951	0.031	0		cccggccagcccAGCAgcccgct
TempSeq_XtJ7MjTM				V$CREB	cAMP-responsive element binding proteins	V$ATF6.02	Activating transcription factor 6, member of b-zip family, induced by ER stress	Brain Central Nervous System Endocrine System Nervous System Pineal Gland	0.85	54	74	64	-	1	0.985	0.135	1	part of model match of CREB_EBOX_02	ttcgtctGACGtggcagcgct
TempSeq_XtJ7MjTM				V$CREB	cAMP-responsive element binding proteins	V$CREB.02	cAMP-responsive element binding protein	Brain Central Nervous System Endocrine System Nervous System Pineal Gland	0.89	57	77	67	-	1	0.906	0.016	0		cccttcgtcTGACgtggcagc
TempSeq_XtJ7MjTM				V$CREB	cAMP-responsive element binding proteins	V$E4BP4.01	E4BP4, bZIP domain, transcriptional repressor	Brain Central Nervous System Endocrine System Nervous System Pineal Gland	0.8	295	315	305	-	0.769	0.86	0.06	0		gcgtccttatATAAtcatcgg
TempSeq_XtJ7MjTM				V$CREB	cAMP-responsive element binding proteins	V$E4BP4.01	E4BP4, bZIP domain, transcriptional repressor	Brain Central Nervous System Endocrine System Nervous System Pineal Gland	0.8	296	316	306	+	0.769	0.863	0.063	0		cgatgattatATAAggacgcg
TempSeq_XtJ7MjTM				V$CREB	cAMP-responsive element binding proteins	V$TAXCREB.02	Tax/CREB complex	Brain Central Nervous System Endocrine System Nervous System Pineal Gland	0.71	347	367	357	-	0.75	0.72	0.01	0		gaaccgCGACccaaatcccgg
TempSeq_XtJ7MjTM				V$CREB	cAMP-responsive element binding proteins	V$CREB.02	cAMP-responsive element binding protein	Brain Central Nervous System Endocrine System Nervous System Pineal Gland	0.89	710	730	720	+	1	0.905	0.015	0		tggggacccTGACgtgaagtt
TempSeq_XtJ7MjTM				V$CREB	cAMP-responsive element binding proteins	V$ATF1.01	Activating transcription factor 1	Brain Central Nervous System Endocrine System Nervous System Pineal Gland	0.83	712	732	722	-	1	0.855	0.025	0		caaacttcACGTcagggtccc
TempSeq_XtJ7MjTM				V$CREB	cAMP-responsive element binding proteins	V$ATF6.02	Activating transcription factor 6, member of b-zip family, induced by ER stress	Brain Central Nervous System Endocrine System Nervous System Pineal Gland	0.85	713	733	723	+	1	0.992	0.142	0		ggaccctGACGtgaagtttgt
TempSeq_XtJ7MjTM				V$CREB	cAMP-responsive element binding proteins	V$ATF6.02	Activating transcription factor 6, member of b-zip family, induced by ER stress	Brain Central Nervous System Endocrine System Nervous System Pineal Gland	0.85	829	849	839	+	0.75	0.85	0	0		tcgtcgtGTCGtgacgtcacc
TempSeq_XtJ7MjTM				V$CREB	cAMP-responsive element binding proteins	V$CREB.02	cAMP-responsive element binding protein	Brain Central Nervous System Endocrine System Nervous System Pineal Gland	0.89	831	851	841	+	1	0.945	0.055	0		gtcgtgtcgTGACgtcacccg
TempSeq_XtJ7MjTM				V$CREB	cAMP-responsive element binding proteins	V$CREB1.01	cAMP-responsive element binding protein 1	Brain Central Nervous System Endocrine System Nervous System Pineal Gland	0.86	833	853	843	-	1	1	0.14	0		aacgggTGACgtcacgacacg
TempSeq_XtJ7MjTM				V$CREB	cAMP-responsive element binding proteins	V$CREB1.01	cAMP-responsive element binding protein 1	Brain Central Nervous System Endocrine System Nervous System Pineal Gland	0.86	834	854	844	+	1	1	0.14	1	part of model match of SF1F_CREB_03	gtgtcgTGACgtcacccgttc
TempSeq_XtJ7MjTM				V$CREB	cAMP-responsive element binding proteins	V$CREB.02	cAMP-responsive element binding protein	Brain Central Nervous System Endocrine System Nervous System Pineal Gland	0.89	836	856	846	-	1	1	0.11	0		cagaacgggTGACgtcacgac
TempSeq_XtJ7MjTM				V$CREB	cAMP-responsive element binding proteins	V$ATF.01	Activating transcription factor	Brain Central Nervous System Endocrine System Nervous System Pineal Gland	0.9	991	1011	1001	-	1	0.905	0.005	0		agaaacTGACgcctcacttat
TempSeq_XtJ7MjTM				V$CREB	cAMP-responsive element binding proteins	V$E4BP4.01	E4BP4, bZIP domain, transcriptional repressor	Brain Central Nervous System Endocrine System Nervous System Pineal Gland	0.8	1133	1153	1143	+	1	0.874	0.074	0		gggtcaatatGTAAttttcag
TempSeq_XtJ7MjTM				V$E4FF	Ubiquitous GLI - Krueppel like zinc finger involved in cell cycle regulation	V$E4F.01	GLI-Krueppel-related transcription factor, regulator of adenovirus E4 promoter	ubiquitous	0.82	57	69	63	-	1	0.91	0.09	0		ctgACGTggcagc
TempSeq_XtJ7MjTM				V$E4FF	Ubiquitous GLI - Krueppel like zinc finger involved in cell cycle regulation	V$E4F.01	GLI-Krueppel-related transcription factor, regulator of adenovirus E4 promoter	ubiquitous	0.82	718	730	724	+	1	0.898	0.078	0		ctgACGTgaagtt
TempSeq_XtJ7MjTM				V$E4FF	Ubiquitous GLI - Krueppel like zinc finger involved in cell cycle regulation	V$E4F.01	GLI-Krueppel-related transcription factor, regulator of adenovirus E4 promoter	ubiquitous	0.82	836	848	842	-	1	0.994	0.174	0		gtgACGTcacgac
TempSeq_XtJ7MjTM				V$E4FF	Ubiquitous GLI - Krueppel like zinc finger involved in cell cycle regulation	V$E4F.01	GLI-Krueppel-related transcription factor, regulator of adenovirus E4 promoter	ubiquitous	0.82	839	851	845	+	1	0.989	0.169	0		gtgACGTcacccg
TempSeq_XtJ7MjTM				V$CEBP	Ccaat/Enhancer Binding Protein	V$CEBPB.01	CCAAT/enhancer binding protein beta	Adipose Tissue Bone Marrow Cells Connective Tissue Digestive System Hematopoietic System Immune System Liver Myeloid Cells Phagocytes	0.94	1110	1124	1117	+	1	0.968	0.028	1	part of model match of CEBP_AP1F_01,CEBP_GATA_01	caccttttGAAAtgt
TempSeq_XtJ7MjTM				V$OCT1	Octamer binding protein	V$OCT1.06	Octamer-binding factor 1	Antibody-Producing Cells Blood Cells Immune System Kidney Leukocytes Lymphocytes Urogenital System	0.81	1138	1152	1145	+	0.75	0.825	0.015	0		aatatgtaATTTtca
β-globin
TempSeq_CAhh5bLw				V$SP1F	GC-Box factors SP1/GC	V$SP4.02	Sp4 transcription factor (secondary DNA binding preference)	ubiquitous	0.88	242	258	250	-	0.785	0.888	0.008	0		taccaaGGTGtggctct
TempSeq_CAhh5bLw				V$NFKB	Nuclear factor kappa B/c-rel	V$NFKAPPAB.01	NF-kappaB	Blood Cells Immune System Leukocytes Myeloid Cells Phagocytes	0.89	150	164	157	+	1	0.932	0.042	0		gaGGGAgtacccaga
TempSeq_CAhh5bLw				V$EBOX	E-box binding factors	V$ATF6.01	Member of b-zip family, induced by ER damage/stress, binds to the ERSE in association with NF-Y	ubiquitous	0.93	178	194	186	-	1	0.945	0.015	0		tgtgCCACtcactggct
TempSeq_CAhh5bLw				V$AP1R	MAF and AP1 related factors	V$TCF11MAFG.01	TCF11/MafG heterodimers, binding to subclass of AP1 sites	Antibody-Producing Cells Blood Cells Blood Platelets Bone Marrow Cells Digestive System Ear Endocrine System Eye Hematopoietic System Immune System Islets of Langerhans Liver Pancreas	0.81	67	89	78	+	0.778	0.836	0.026	0		agtagtTGATtgagcaaatgcgt
TempSeq_CAhh5bLw				V$AP1R	MAF and AP1 related factors	V$MAFB.01	MAFB/Kreisler basic region/leucine zipper transcription factor (half site)	Antibody-Producing Cells Blood Cells Blood Platelets Bone Marrow Cells Digestive System Ear Endocrine System Eye Hematopoietic System Immune System Islets of Langerhans Liver Pancreas	0.83	262	284	273	-	0.758	0.856	0.026	0		ctatcctgtgTGAGcagattggc
TempSeq_CAhh5bLw				V$AP1R	MAF and AP1 related factors	V$VMAF.01	v-Maf	Antibody-Producing Cells Blood Cells Blood Platelets Bone Marrow Cells Digestive System Ear Endocrine System Eye Hematopoietic System Immune System Islets of Langerhans Liver Pancreas	0.82	266	288	277	+	0.777	0.83	0.01	0		atctgcTCACacaggatagagag
TempSeq_CAhh5bLw				V$CEBP	Ccaat/Enhancer Binding Protein	V$CEBPE.02	CCAAT/enhancer binding protein (C/EBP), epsilon	Adipose Tissue Bone Marrow Cells Connective Tissue Digestive System Hematopoietic System Immune System Liver Myeloid Cells Phagocytes	0.97	20	34	27	-	1	0.987	0.017	0		ctcattatGCAAata
TempSeq_CAhh5bLw				V$CEBP	Ccaat/Enhancer Binding Protein	V$CEBPA.01	CCAAT/enhancer binding protein alpha	Adipose Tissue Bone Marrow Cells Connective Tissue Digestive System Hematopoietic System Immune System Liver Myeloid Cells Phagocytes	0.94	72	86	79	+	1	0.961	0.021	0		ttgattgaGCAAatg
TempSeq_CAhh5bLw				V$CEBP	Ccaat/Enhancer Binding Protein	V$CEBPE.01	CCAAT/enhancer binding protein (C/EBP), epsilon	Adipose Tissue Bone Marrow Cells Connective Tissue Digestive System Hematopoietic System Immune System Liver Myeloid Cells Phagocytes	0.79	73	87	80	-	0.77	0.843	0.053	0		gcatttgcTCAAtca
TempSeq_CAhh5bLw				V$CEBP	Ccaat/Enhancer Binding Protein	V$CEBPE.02	CCAAT/enhancer binding protein (C/EBP), epsilon	Adipose Tissue Bone Marrow Cells Connective Tissue Digestive System Hematopoietic System Immune System Liver Myeloid Cells Phagocytes	0.97	86	100	93	-	1	0.987	0.017	0		cctttttgGCAAcgc
TempSeq_CAhh5bLw				V$OCT1	Octamer binding protein	V$OCT1.02	Octamer-binding factor 1	Antibody-Producing Cells Blood Cells Immune System Kidney Leukocytes Lymphocytes Urogenital System	0.85	17	31	24	-	1	0.99	0.14	0		attATGCaaataaga
TempSeq_CAhh5bLw				V$OCT1	Octamer binding protein	V$POU3F3.01	POU class 3 homeobox 3 (POU3F3), OTF8	Antibody-Producing Cells Blood Cells Immune System Kidney Leukocytes Lymphocytes Urogenital System	0.81	20	34	27	+	1	0.932	0.122	0		tatttGCATaatgag
TempSeq_CAhh5bLw				V$OCT1	Octamer binding protein	V$POU3F3.01	POU class 3 homeobox 3 (POU3F3), OTF8	Antibody-Producing Cells Blood Cells Immune System Kidney Leukocytes Lymphocytes Urogenital System	0.81	139	153	146	-	0.784	0.817	0.007	0		cctctGAATaatgtt
